# Supplementary material for: Pan-Genomes Provide Insights into the Genetic Basis of Auricularia heimuer Domestication
Source: J Fungi (Basel). 2022 May 29;8(6):581. doi: 10.3390/jof8060581 (PMC9225563; doi:10.3390/jof8060581)
Supplement: Supplementary file 1 [file jof-08-00581-s001.zip › Table S1.xlsx]

## Sheet: Sheet1
Table S1. Information of A. heimuer and A. cornea strains used for whole genome resequencing.
No.	Strain Number	Strain Name	Strain Type	Origin	Group
H1	CCMJ1271	A. heimuer	Wild strain	Jilin	Northeast China
H2	CCMJ1316	A. heimuer	Cultivated strain	Jilin	Northeast China
H4	CCMJ1289	A. heimuer	Cultivated strain	Jilin	Northeast China
H5	CCMJ1311	A. heimuer	Wild strain	Heilongjiang	Northeast China
H7	CCMJ1305	A. heimuer	Wild strain	Hubei	Central China
H8	CCMJ1301	A. heimuer	Wild strain	Hubei	Central China
H9	CCMJ1243	A. heimuer	Wild strain	Jilin	Northeast China
H11	CCMJ1306	A. heimuer	Wild strain	Hubei	Central China
H12	CCMJ1322	A. heimuer	Cultivated strain	Shaanxi	Northwestern China
H13	CCMJ1278	A. heimuer	Cultivated strain	Shaanxi	Northwestern China
H14	CCMJ1315	A. heimuer	Cultivated strain	Shaanxi	Northwestern China
H15	CCMJ1286	A. heimuer	Cultivated strain	Jilin	Northeast China
H17	CCMJ1310	A. heimuer	Wild strain	Heilongjiang	Northeast China
H18	CCMJ1319	A. heimuer	Cultivated strain	Heilongjiang	Northeast China
H20	CCMJ1254	A. heimuer	Cultivated strain	Heilongjiang	Northeast China
H21	CCMJ1312	A. heimuer	Wild strain	Heilongjiang	Northeast China
H22	CCMJ1324	A. heimuer	Wild strain	Shaanxi	Central China
H23	CCMJ2919	A. heimuer	Cultivated strain	Heilongjiang	Northeast China
H24	CCMJ1294	A. heimuer	Cultivated strain	Heilongjiang	Northeast China
H25	CCMJ1252	A. heimuer	Cultivated strain	Heilongjiang	Northeast China
H27	CCMJ1328	A. heimuer	Wild strain	Hubei	Central China
H28	CCMJ1303	A. heimuer	Cultivated strain	Heilongjiang	Northeast China
H29	CCMJ1314	A. heimuer	Cultivated strain	Heilongjiang	Northeast China
H31	CCMJ2550	A. heimuer	Wild strain	Heilongjiang	Northeast China
H32	CCMJ1287	A. heimuer	Wild strain	Jilin	Northeast China
H33	CCMJ1300	A. heimuer	Wild strain	Hubei	Central China
H35	CCMJ1302	A. heimuer	Wild strain	Hubei	Central China
H36	CCMJ1288	A. heimuer	Cultivated strain	Jilin	Northeast China
H37	CCMJ1273	A. heimuer	Cultivated strain	Liaoning	Northeast China
H38	CCMJ1308	A. heimuer	Wild strain	Hubei	Central China
H39	CCMJ1304	A. heimuer	Wild strain	Heilongjiang	Northeast China
H41	CCMJ1178	A. heimuer	Cultivated strain	Heilongjiang	Northeast China
H42	CCMJ1179	A. heimuer	Cultivated strain	Shaanxi	Northwestern China
H43	CCMJ1181	A. heimuer	Cultivated strain	Shaanxi	Northwestern China
H44	CCMJ1182	A. heimuer	Cultivated strain	Shaanxi	Northwestern China
H45	CCMJ1183	A. heimuer	Cultivated strain	Shaanxi	Northwestern China
H46	CCMJ1185	A. heimuer	Cultivated strain	Shaanxi	Northwestern China
H47	CCMJ1186	A. heimuer	Wild strain	Heilongjiang	Northeast China
H48	CCMJ1187	A. heimuer	Cultivated strain	Jilin	Northeast China
H49	CCMJ1188	A. heimuer	Cultivated strain	Hubei	Central China
H50	CCMJ1189	A. heimuer	Cultivated strain	Heilongjiang	Northeast China
H51	CCMJ1191	A. heimuer	Cultivated strain	Heilongjiang	Northeast China
H52	CCMJ1208	A. heimuer	Cultivated strain	Heilongjiang	Northeast China
H54	CCMJ2996	A. heimuer	Wild strain	Shaanxi	Northwestern China
H55	CCMJ2997	A. heimuer	Wild strain	Shaanxi	Northwestern China
H57	CCMJ3001	A. heimuer	Wild strain	Shaanxi	Northwestern China
H60	CCMJ2921	A. heimuer	Cultivated strain	Shaanxi	Northwestern China
H61	CCMJ3746	A. heimuer	Cultivated strain	Shaanxi	Northwestern China
H62	CCMJ1255	A. heimuer	Cultivated strain	Liaoning	Northeast China
H63	CCMJ1256	A. heimuer	Cultivated strain	Jilin	Northeast China
H64	CCMJ1257	A. heimuer	Cultivated strain	Jilin	Northeast China
H65	CCMJ1258	A. heimuer	Cultivated strain	Jilin	Northeast China
H66	CCMJ1260	A. heimuer	Cultivated strain	Heilongjiang	Northeast China
H67	CCMJ1262	A. heimuer	Cultivated strain	Heilongjiang	Northeast China
H68	CCMJ1263	A. heimuer	Cultivated strain	Heilongjiang	Northeast China
H69	CCMJ1264	A. heimuer	Cultivated strain	Heilongjiang	Northeast China
H70	CCMJ1267	A. heimuer	Cultivated strain	Liaoning	Northeast China
H71	CCMJ1275	A. heimuer	Cultivated strain	Jilin	Northeast China
H72	CCMJ1277	A. heimuer	Cultivated strain	Jilin	Northeast China
H73	CCMJ1279	A. heimuer	Cultivated strain	Jilin	Northeast China
H74	CCMJ1282	A. heimuer	Cultivated strain	Jilin	Northeast China
H75	CCMJ1299	A. heimuer	Cultivated strain	Shaanxi	Northwestern China
H76	CCMJ1320	A. heimuer	Cultivated strain	Shaanxi	Northwestern China
H77	CCMJ1317	A. heimuer	Cultivated strain	Shaanxi	Northwestern China
H80	CCMJ2955	A. heimuer	Cultivated strain	Jilin	Northeast China
H81	CCMJ1283	A. heimuer	Cultivated strain	Jilin	Northeast China
H82	CCMJ3002	A. heimuer	Wild strain	Shaanxi	Northwestern
H83	CCMJ3003	A. heimuer	Wild strain	Shaanxi	Northwestern
H84	CCMJ1194	A. heimuer	Cultivated strain	Jilin	Northeast China
H85	CCMJ1295	A. heimuer	Cultivated strain	Heilongjiang	Northeast China
H86	CCMJ1284	A. heimuer	Cultivated strain	Jilin	Northeast China
AC2	CCMJ2540	A. cornea	Cultivated strain	Shandong	Reference [19]. Dai, Y.T.; Li, X.; Song, B.; Sun, L.; Yang, C.T.; Zhang, X.; Wang, Y.F.; Zhang, Z.W.; Fu, Y.P.; Li, Y. Genomic analyses provide insights into the evolutionary historyand genetic diversity of Auricularia species. Front. Microbiol. 2019, 10, 02255.
AC3	CCMJ2539	A. cornea	Cultivated strain	Shandong	Reference [19]. Dai, Y.T.; Li, X.; Song, B.; Sun, L.; Yang, C.T.; Zhang, X.; Wang, Y.F.; Zhang, Z.W.; Fu, Y.P.; Li, Y. Genomic analyses provide insights into the evolutionary historyand genetic diversity of Auricularia species. Front. Microbiol. 2019, 10, 02255.
AC4	CCMJ2544	A. cornea	Cultivated strain	Shandong	Reference [19]. Dai, Y.T.; Li, X.; Song, B.; Sun, L.; Yang, C.T.; Zhang, X.; Wang, Y.F.; Zhang, Z.W.; Fu, Y.P.; Li, Y. Genomic analyses provide insights into the evolutionary historyand genetic diversity of Auricularia species. Front. Microbiol. 2019, 10, 02255.
AC5	CCMJ2545	A. cornea	Cultivated strain	Shandong	Reference [19]. Dai, Y.T.; Li, X.; Song, B.; Sun, L.; Yang, C.T.; Zhang, X.; Wang, Y.F.; Zhang, Z.W.; Fu, Y.P.; Li, Y. Genomic analyses provide insights into the evolutionary historyand genetic diversity of Auricularia species. Front. Microbiol. 2019, 10, 02255.
