# Supplementary material for: Pan-Genomes Provide Insights into the Genetic Basis of Auricularia heimuer Domestication
Source: J Fungi (Basel). 2022 May 29;8(6):581. doi: 10.3390/jof8060581 (PMC9225563; doi:10.3390/jof8060581)
Supplement: Supplementary file 1 [file jof-08-00581-s001.zip › Table S10.xlsx]

## Sheet: Sheet1
Table S10. Repetitive elements annotation in eight A. heimuer genomes.
Type	AHD01	AHD02	AHD03	AHD04	AHD05	AHD06	AHD07	Dai13782
DNA (bp)	1471817	1005022	1366114	1155392	1291714	1233386	1201616	1613646
LINE (bp)	1028816	871804	701139	1158510	1007598	1092753	1161338	872481
SINE (bp)	1021	1300	1631	578	1324	2486	738	1280
LTR (bp)	4014441	3645413	3632826	3688983	3715261	3561373	3756482	4221823
Satellite (bp)	3387	3070	34262	3696	7677	10855	5778	2664
Simple repeat (bp)	18425	0	9985	1310	0	2908	9706	0
Other (bp)	150	330	150	153	150	153	0	153
Unknown (bp)	2410154	1953165	2179386	2798609	2870024	2248052	2653255	2704279
Total (bp)	8612848	7336132	7700929	8599549	8715449	7929973	8531667	9129991
