# Supplementary material for: Pan-Genomes Provide Insights into the Genetic Basis of Auricularia heimuer Domestication
Source: J Fungi (Basel). 2022 May 29;8(6):581. doi: 10.3390/jof8060581 (PMC9225563; doi:10.3390/jof8060581)
Supplement: Supplementary file 1 [file jof-08-00581-s001.zip › Table S11.xlsx]

## Sheet: Sheet1
Table S11. Statistics of non-coding RNA in eight A. heimuer genomes.
Sample	tRNA	rRNA	snRNA	Total
AHD1	141	16	24	181
AHD2	142	20	26	188
AHD3	145	31	24	200
AHD4	145	9	25	179
AHD5	145	22	25	192
AHD6	140	49	24	213
AHD7	142	11	24	177
Dai13782	138	10	24	172
