# Supplementary material for: Pan-Genomes Provide Insights into the Genetic Basis of Auricularia heimuer Domestication
Source: J Fungi (Basel). 2022 May 29;8(6):581. doi: 10.3390/jof8060581 (PMC9225563; doi:10.3390/jof8060581)
Supplement: Supplementary file 1 [file jof-08-00581-s001.zip › Table S12.xlsx]

## Sheet: Sheet1
Table S12. Gene family analysis of eight A. heimuer genomes.
Sample	AHD01	AHD02	AHD03	AHD04	AHD05	AHD06	AHD07	Dai13782
Genes number	13490	13673	13836	13609	13620	13415	13730	13803
Unclustered genes	225	646	571	145	142	259	213	579
Genes in families	13265	13027	13265	13464	13478	13156	13517	13224
Family number	11501	11314	11399	11637	11622	11462	11700	11338
Unique families	5	16	18	6	3	4	4	22
Unique families genes	16	35	37	17	6	12	9	48
Common families	8100	8100	8100	8100	8100	8100	8100	8100
Common families genes	9520	9461	9604	9543	9589	9459	9585	9549
Single copy	6990	6990	6990	6990	6990	6990	6990	6990
Single copy genes	6990	6990	6990	6990	6990	6990	6990	6990
Average genes per family	1.153	1.151	1.164	1.157	1.16	1.148	1.155	1.166
