# Supplementary material for: Pan-Genomes Provide Insights into the Genetic Basis of Auricularia heimuer Domestication
Source: J Fungi (Basel). 2022 May 29;8(6):581. doi: 10.3390/jof8060581 (PMC9225563; doi:10.3390/jof8060581)
Supplement: Supplementary file 1 [file jof-08-00581-s001.zip › Table S13.xlsx]

## Sheet: Sheet1
Table S13. Summary of whole genome resequencing data of 71 A. heimuer strains using the reference genome AHD04._x000B_
Sample	Clean reads	GC (%)	Q20 (%)	Mapped reads	Mapping rate (%)	Coverage rate (%)	Average depth (×)
H1	15351582	58.07	97.03	13762481	0.8965	0.8799	44.0503
H2	17382104	58.31	97.88	15454759	0.8891	0.8902	20.9115
H4	12853128	57.73	97.59	11399159	0.8869	0.8907	31.3673
H5	15877362	57.9	97.7	13970162	0.8799	0.8984	32.4397
H7	13281098	58.29	98	11762897	0.8857	0.8834	55.3104
H8	21546354	57.52	95.2	18984299	0.8811	0.8689	30.6042
H9	10598330	57.48	97.1	9356773	0.8829	0.8918	41.555
H11	10885978	58.63	97.61	9564591	0.8786	0.8835	57.2077
H12	10601420	58.14	96.17	9351374	0.8821	0.8866	46.0301
H13	11986620	58.33	96.31	10653221	0.8888	0.8866	48.2574
H14	11432376	58.21	97.51	10117155	0.885	0.888	41.0188
H15	9515942	57.07	98.02	8340222	0.8764	0.8875	28.5832
H17	13090232	57.66	95.61	11652108	0.8901	0.8949	48.0924
H18	10194978	59.4	97.96	9010583	0.8838	0.8895	51.3095
H20	11000438	58.05	97.07	9730458	0.8846	0.8869	46.0507
H21	12524350	58.09	97.88	10838576	0.8654	0.8896	56.4446
H22	12541734	57.99	97.7	10886450	0.868	0.8898	59.1875
H23	13592024	58.51	96.93	12078232	0.8886	0.8885	52.0726
H24	13716254	58.45	97.02	12197229	0.8893	0.8875	44.1741
H25	12164348	58.85	97.39	10775625	0.8858	0.891	45.1433
H27	15405822	58.07	97.89	13557414	0.88	0.8854	50.0928
H28	13581874	57.95	97.86	11990972	0.8829	0.892	60.5279
H29	11148448	57.93	97.86	9786186	0.8778	0.891	45.0196
H31	12060490	57.54	97.91	10609594	0.8797	0.8917	53.7018
H32	13687078	58.28	96.2	12065788	0.8815	0.8924	50.0309
H33	12876270	58.02	97.85	11326582	0.8796	0.87	51.0621
H35	14434470	58.11	97.85	12672438	0.8779	0.8818	57.9295
H36	14491884	57.95	97.54	12482043	0.8613	0.8348	44.4215
H37	12702418	58.03	97.39	11188546	0.8808	0.8881	41.2456
H38	15124346	58.13	97.96	13252239	0.8762	0.8839	49.2473
H39	15217948	57.09	97.8	13395869	0.8803	0.8936	26.9128
H41	11700752	53.49	98.08	10224774	0.8739	0.8925	36.193
H42	9371744	55.04	97.79	8293031	0.8849	0.8863	28.9957
H43	15396118	54.53	98.06	13642853	0.8861	0.8902	47.6181
H44	11591872	54.37	98.02	10196411	0.8796	0.8887	35.8631
H45	11486716	54.38	97.99	10209397	0.8888	0.8881	35.5331
H46	11640818	54.04	98.05	10290582	0.884	0.8881	36.0074
H47	13534126	53.52	98.11	11835016	0.8745	0.8833	41.8643
H48	12229310	54.16	98.06	10797511	0.8829	0.8889	37.8222
H49	11141480	54.4	97.94	9800050	0.8796	0.8771	34.4607
H50	13582520	52.88	98.1	11919158	0.8775	0.8933	42.0087
H51	12279744	54.08	98.04	10870484	0.8852	0.8915	37.9872
H52	13475084	53.71	97.97	11686036	0.8672	0.8936	41.6787
H54	12398742	53.79	98.09	11230033	0.9057	0.8962	38.3584
H55	9713828	52.42	97.98	8931165	0.9194	0.9938	30.0474
H57	12379954	53.75	98.03	11036358	0.8915	0.8961	38.2966
H60	8627042	54.77	97.51	7646090	0.8863	0.8857	26.6859
H61	8628660	56.13	97.66	7655121	0.8872	0.8856	26.6859
H62	14479722	54.48	98.06	12885948	0.8899	0.8399	44.7927
H63	10913060	54.23	97.88	9659731	0.8852	0.8881	33.7595
H64	13892170	54.82	98.09	12324405	0.8871	0.8893	42.9779
H65	8870932	55.38	97.65	7853632	0.8853	0.8853	27.449
H66	7870006	54.61	97.49	6968478	0.8854	0.8879	24.3555
H67	10922074	53.64	97.9	9648801	0.8834	0.8877	33.7802
H68	10371032	54.2	98.12	9097713	0.8772	0.8871	32.0891
H69	8766558	54.53	97.51	7792758	0.8889	0.8848	27.119
H70	10211574	54.57	98.05	9062224	0.8874	0.8876	31.5941
H71	8559278	54.31	97.49	7613236	0.8895	0.8848	26.4797
H72	10351868	55.14	98.07	9203781	0.8891	0.8868	32.0272
H73	11175056	52.81	98.12	9717786	0.8696	0.8914	34.5638
H74	10287994	52.56	97.94	8760711	0.8515	0.8756	31.821
H75	9181748	55.96	97.5	8129424	0.8854	0.8853	28.3976
H76	8226914	54.57	97.74	7304583	0.8879	0.8881	25.4485
H77	12532610	53.41	98.05	10863673	0.8668	0.8933	38.7709
H80	7557452	54.47	97.5	6694643	0.8858	0.889	23.3863
H81	12109236	52.22	98.06	10753397	0.888	0.8919	37.451
H82	12786434	53.31	98.09	11293213	0.8832	0.9013	39.5545
H83	12696828	54.66	98.11	11968418	0.9426	0.9942	39.2865
H84	9890640	54.19	97.48	8688160	0.8784	0.8893	30.6042
H85	15056290	53.77	98.09	13144897	0.8731	0.8903	46.5663
H86	14630204	53.38	98.11	12664885	0.8657	0.8944	45.2671
