# Supplementary material for: Pan-Genomes Provide Insights into the Genetic Basis of Auricularia heimuer Domestication
Source: J Fungi (Basel). 2022 May 29;8(6):581. doi: 10.3390/jof8060581 (PMC9225563; doi:10.3390/jof8060581)
Supplement: Supplementary file 1 [file jof-08-00581-s001.zip › Table S2.xlsx]

## Sheet: sheet1
Table S2. Prediction of the coding genes in AHD01 genome.
Gene set	Number	Average gene length (bp)	Average CDS length (bp)	Average exon per gene	Average exon length (bp)	Average intron length (bp)
denovo/GlimmmerHMM	15572	1745.51	1290.26	4.24	303.97	140.31
denovo/AUGUSTUS	16480	1793.9	1432.09	5.91	242.29	73.68
homo/Trametes_versicolor	12564	6004.41	805.39	3.86	208.38	1814.71
homo/Dichomitus_squalens	12005	7535.14	820.46	3.99	205.81	2248.34
homo/Auricularia_subglabra	22841	7913.57	1006.45	4.11	244.69	2218.67
homo/Coprinus_cinereus	11200	6666.13	806.77	3.9	207.1	2023.52
homo/Tremella_mesenterica	6422	5943.71	767.49	3.69	207.81	1921.93
homo/Postia_placenta	11076	5661.53	787.94	3.94	199.83	1655.98
trans.orf/RNAseq	5761	3429.84	1582.81	8.13	333.08	101.01
BUSCO	1329	2981.23	1935.98	9.21	210.31	127.39
MAKER	11478	2883.46	1439.17	6.93	313.35	120.19
HiCESAP	13490	2559.63	1392.24	6.48	304.67	106.86
