# Supplementary material for: Pan-Genomes Provide Insights into the Genetic Basis of Auricularia heimuer Domestication
Source: J Fungi (Basel). 2022 May 29;8(6):581. doi: 10.3390/jof8060581 (PMC9225563; doi:10.3390/jof8060581)
Supplement: Supplementary file 1 [file jof-08-00581-s001.zip › Table S3.xlsx]

## Sheet: sheet1
Table S3. Prediction of the coding genes in AHD02 genome.
Gene set	Number	Average gene length (bp)	Average CDS length (bp)	Average exon per gene	Average exon length (bp)	Average intron length (bp)
denovo/GlimmmerHMM	15940	1658.76	1263.92	4.2	301.28	123.58
denovo/AUGUSTUS	16183	1810.56	1449.24	5.95	243.6	73
homo/Coprinus_cinereus	10497	6284.57	814.68	3.95	206.37	1855.71
homo/Tremella_mesenterica	6021	4752.87	770.88	3.72	207.09	1462.64
homo/Postia_placenta	10548	5927.19	798.16	3.99	200.2	1717.22
homo/Dichomitus_squalens	11220	6691.86	828.07	4.02	205.86	1940.07
homo/Trametes_versicolor	11727	5480.29	813.08	3.91	207.78	1602.1
homo/Auricularia_subglabra	22108	8604.87	1013.45	4.15	244.43	2412.93
trans.orf/RNAseq	5284	3085.49	1540.39	7.75	316.69	93.66
BUSCO	1334	2934.67	1905.55	9.09	209.62	127.2
MAKER	11586	2559.26	1436.98	6.72	296.27	99.2
HiCESAP	13673	2302.85	1386.41	6.28	291.23	89.6
