# Supplementary material for: Pan-Genomes Provide Insights into the Genetic Basis of Auricularia heimuer Domestication
Source: J Fungi (Basel). 2022 May 29;8(6):581. doi: 10.3390/jof8060581 (PMC9225563; doi:10.3390/jof8060581)
Supplement: Supplementary file 1 [file jof-08-00581-s001.zip › Table S4.xlsx]

## Sheet: sheet1
Table S4. Prediction of the coding genes in AHD03 genome.
Gene set	Number	Average gene length (bp)	Average CDS length (bp)	Average exon per gene	Average exon length (bp)	Average intron length (bp)
denovo/GlimmmerHMM	15891	1683.4	1266.78	4.19	302.25	130.55
denovo/AUGUSTUS	16438	1803.62	1442.32	5.96	242.08	72.87
homo/Coprinus_cinereus	10682	5768.38	806.25	3.88	207.96	1724.82
homo/Postia_placenta	10677	5346.71	791.56	3.94	200.92	1549.59
homo/Dichomitus_squalens	11310	5876.39	825.92	4.01	205.86	1676.72
homo/Auricularia_subglabra	22747	8400.02	998.69	4.09	244.24	2396.04
homo/Trametes_versicolor	12082	5947.66	808.38	3.89	207.94	1779.77
homo/Tremella_mesenterica	6117	4621.17	774.88	3.7	209.2	1422.48
trans.orf/RNAseq	5475	3072.29	1551.48	7.79	316.38	89.26
BUSCO	1335	2971.85	1934.48	9.24	209.3	125.85
MAKER	11704	2576.53	1434.95	6.71	298.33	100.51
HiCESAP	13836	2306.09	1380.84	6.25	292.85	90.5
