# Supplementary material for: Pan-Genomes Provide Insights into the Genetic Basis of Auricularia heimuer Domestication
Source: J Fungi (Basel). 2022 May 29;8(6):581. doi: 10.3390/jof8060581 (PMC9225563; doi:10.3390/jof8060581)
Supplement: Supplementary file 1 [file jof-08-00581-s001.zip › Table S5.xlsx]

## Sheet: sheet1
Table S5. Prediction of the coding genes in AHD04 genome.
Gene set	Number	Average gene length (bp)	Average CDS length (bp)	Average exon per gene	Average exon length (bp)	Average intron length (bp)
denovo/GlimmmerHMM	15620	1711.68	1277.4	4.21	303.77	135.49
denovo/AUGUSTUS	16417	1787.75	1432.64	5.89	243.25	72.63
homo/Tremella_mesenterica	6216	5490.37	780.72	3.74	208.49	1715.91
homo/Postia_placenta	10925	5750.72	795.46	3.97	200.37	1668.45
homo/Trametes_versicolor	12282	5639.07	811.67	3.88	209.05	1674.63
homo/Dichomitus_squalens	11674	5952.55	822.47	3.99	206.23	1716.79
homo/Coprinus_cinereus	11007	5779.31	809.44	3.91	207.18	1709.69
homo/Auricularia_subglabra	22597	8225.36	1009.77	4.11	245.84	2322.06
trans.orf/RNAseq	5925	3495.98	1598.08	8.16	331.09	110.96
BUSCO	1327	2954.08	1916.18	9.16	209.13	127.15
MAKER	11447	2805.52	1441.31	6.96	311.92	106.13
HiCESAP	13609	2550.24	1386.86	6.48	303.16	106.71
