# Supplementary material for: Pan-Genomes Provide Insights into the Genetic Basis of Auricularia heimuer Domestication
Source: J Fungi (Basel). 2022 May 29;8(6):581. doi: 10.3390/jof8060581 (PMC9225563; doi:10.3390/jof8060581)
Supplement: Supplementary file 1 [file jof-08-00581-s001.zip › Table S6.xlsx]

## Sheet: sheet1
Table S6. Prediction of the coding genes in AHD05 genome.
Gene set	Number	Average gene length (bp)	Average CDS length (bp)	Average exon per gene	Average exon length (bp)	Average intron length (bp)
denovo/GlimmmerHMM	16074	1751.05	1299.3	4.26	304.76	138.43
denovo/AUGUSTUS	16550	1800.38	1441.58	5.91	244.02	73.11
homo/Tremella_mesenterica	6254	4812.58	775.47	3.75	206.77	1467.83
homo/Postia_placenta	11027	5799.68	796.24	3.97	200.41	1682.87
homo/Coprinus_cinereus	11063	5898.33	812.79	3.9	208.47	1754.33
homo/Auricularia_subglabra	22802	8089.95	1003.12	4.09	245.12	2291.72
homo/Trametes_versicolor	12428	5885.78	811.23	3.88	208.89	1759.86
homo/Dichomitus_squalens	11695	6276.52	820.87	3.99	205.65	1823.64
trans.orf/RNAseq	5941	3509.65	1579.31	8.03	333.57	118.04
BUSCO	1335	2991.73	1925.42	9.32	206.59	128.16
MAKER	11517	2842.99	1456.13	6.95	313.66	111.6
HiCESAP	13620	2549.24	1395.87	6.45	304.81	106.66
