# Supplementary material for: Pan-Genomes Provide Insights into the Genetic Basis of Auricularia heimuer Domestication
Source: J Fungi (Basel). 2022 May 29;8(6):581. doi: 10.3390/jof8060581 (PMC9225563; doi:10.3390/jof8060581)
Supplement: Supplementary file 1 [file jof-08-00581-s001.zip › Table S7.xlsx]

## Sheet: sheet1
Table S7. Prediction of the coding genes in AHD06 genome.
Gene set	Number	Average gene length (bp)	Average CDS length (bp)	Average exon per gene	Average exon length (bp)	Average intron length (bp)
denovo/GlimmmerHMM	15520	1703.81	1276.81	4.21	303.2	132.98
denovo/AUGUSTUS	16088	1796.99	1439.68	5.92	243.07	72.58
homo/Tremella_mesenterica	6213	5127.98	771	3.69	209.05	1620.86
homo/Dichomitus_squalens	11449	6132.3	824.3	4.01	205.79	1766.09
homo/Auricularia_subglabra	22417	7954.35	1011.88	4.1	246.94	2241.14
homo/Trametes_versicolor	12165	5354.01	809.52	3.87	209.23	1583.97
homo/Postia_placenta	10853	5314.61	787.16	3.93	200.27	1544.93
homo/Coprinus_cinereus	10927	6036.01	805.7	3.89	207.3	1811.92
trans.orf/RNAseq	5742	3279.63	1571.18	7.91	325.63	101.95
BUSCO	1333	2966.48	1923.67	9.29	207.18	125.87
MAKER	11474	2661.49	1436.89	6.83	304.2	100.3
HiCESAP	13415	2441.28	1379.86	6.34	298.52	102.37
