# Supplementary material for: Pan-Genomes Provide Insights into the Genetic Basis of Auricularia heimuer Domestication
Source: J Fungi (Basel). 2022 May 29;8(6):581. doi: 10.3390/jof8060581 (PMC9225563; doi:10.3390/jof8060581)
Supplement: Supplementary file 1 [file jof-08-00581-s001.zip › Table S8.xlsx]

## Sheet: sheet1
Table S8. Prediction of the coding genes in AHD07 genome.
Gene set	Number	Average gene length (bp)	Average CDS length (bp)	Average exon per gene	Average exon length (bp)	Average intron length (bp)
denovo/GlimmmerHMM	15726	1757.26	1328.73	4.2	316.55	134.02
denovo/AUGUSTUS	16472	1801.29	1437.07	5.94	242.05	73.77
homo/Postia_placenta	11043	5398.27	794.97	3.95	201.16	1559.43
homo/Dichomitus_squalens	11826	6086.15	828.69	3.99	207.51	1756.3
homo/Coprinus_cinereus	11206	6332.97	806.8	3.88	208.01	1919.72
homo/Trametes_versicolor	12318	5352.83	816.18	3.89	209.8	1569.6
homo/Auricularia_subglabra	22962	7794.25	1015.94	4.1	248.06	2189.76
homo/Tremella_mesenterica	6416	5044.13	776.57	3.69	210.33	1585.17
trans.orf/RNAseq	5592	3199.77	1557.3	7.96	325.88	86.87
BUSCO	1335	2973.51	1927.98	9.16	210.4	128.08
MAKER	11806	2610.87	1436.1	6.77	309.59	89.38
HiCESAP	13730	2399.34	1382.21	6.33	301.55	92.3
