# Supplementary material for: Pan-Genomes Provide Insights into the Genetic Basis of Auricularia heimuer Domestication
Source: J Fungi (Basel). 2022 May 29;8(6):581. doi: 10.3390/jof8060581 (PMC9225563; doi:10.3390/jof8060581)
Supplement: Supplementary file 1 [file jof-08-00581-s001.zip › Table S9.xlsx]

## Sheet: sheet1
Table S9. Prediction of the coding genes in Dai13782 genome.
Gene set	Number	Average gene length (bp)	Average CDS length (bp)	Average exon per gene	Average exon length (bp)	Average intron length (bp)
denovo/GlimmmerHMM	16019	1795.56	1355.4	4.16	325.64	139.19
denovo/AUGUSTUS	16388	1789.72	1414.07	6.02	235.06	74.89
homo/Postia_placenta	11761	4720.55	787.93	3.93	200.4	1341.36
homo/Tremella_mesenterica	6893	5019.07	778.07	3.65	213.03	1598.93
homo/Auricularia_subglabra	24298	7050.3	1019.26	4.09	249.44	1954.16
homo/Dichomitus_squalens	12791	5768.41	824.1	3.94	209.25	1682.65
homo/Trametes_versicolor	13424	5530.86	807.15	3.81	211.58	1678.08
homo/Coprinus_cinereus	11978	5943.94	809.24	3.87	209.33	1791.69
trans.orf/RNAseq	5981	3240.91	1428.35	8	329.64	86.35
BUSCO	1313	3314.44	2000.22	10.2	196.06	142.82
MAKER	12152	2637.78	1395.7	6.79	310.75	90.88
HiCESAP	13803	2412.73	1351.37	6.41	300.84	89.62
